# Supplementary material for: In Vitro Assessment of the Combination of Antibiotics against Some Integron-Harbouring Enterobacteriaceae from Environmental Sources
Source: Antibiotics (Basel). 2022 Aug 11;11(8):1090. doi: 10.3390/antibiotics11081090 (PMC9404769; doi:10.3390/antibiotics11081090)
Supplement: Supplementary file 1 [file antibiotics-11-01090-s001.zip]

Archive with 1 entries (1 files):
- antibiotics-1841720-supplementary.pdf
